# Supplementary material for: Moss bugs shed light on the evolution of complex bioacoustic systems
Source: PLoS One. 2024 Feb 23;19(2):e0298174. doi: 10.1371/journal.pone.0298174 (PMC10890781; doi:10.1371/journal.pone.0298174)
Supplement: S2 Table — (XLSX) [file pone.0298174.s002.xlsx]

## Sheet: Φύλλο1
Muscle	Origin	Insertion
dlmI	posterior surface of metaphragma	anteromedian surface of tergal antecosta 2
dlmII	posterior surface of antecosta 2	anteromedian surface of tergal antecosta 3
IIIdvm8	dorsal surface of metafurca	median surface of metapostnotum
dvmI1	membranous portion of lateral surface of sternum 1	membranous portion of tergum 1, immediately posterior to metapostnotum
dvmII1	lateral surface of sternal antecosta 2	posterior lateral margin of tergum 1
dvmII2	lateral surface of sternal antecosta 2, externally to dvmII1	posterior lateral margin of tergum 1, externally to dvmII1
dvmII3	apodeme 2	antecosta of tergum 2, immediately posterior to dvmII1 and dvmII2
dvmII4	lateral margin of sternal antecosta 3	lateral surface of tergal antecosta 3
IIIvlm2	ventral surface of metafurcal tip	anterior surface of sternal antecosta 2, many fibres on apodeme 1
vlmII	posterior surface of sternal antecosta 2, many fibres on apodeme 1	anterior surface of sternal antecosta 3
