# Supplementary material for: Moss bugs shed light on the evolution of complex bioacoustic systems
Source: PLoS One. 2024 Feb 23;19(2):e0298174. doi: 10.1371/journal.pone.0298174 (PMC10890781; doi:10.1371/journal.pone.0298174)
Supplement: S1 File — (SS) [file pone.0298174.s004.ss]

xread
''93 30
Psylla_alni               01--110-000-----1----101001----00001----------101----------01001-1-1-00----------31000010-0--
Cercopis_sanguinolenta    120-100-01101113000--002000----?0101----------000----------01001-0-2-1101-----1-02001101111--
Cicadella_viridis         121-110-01110113000--001000----10100----------000----------01000-0-1-1111-----1-11001101100--
Laodelphax_striatella     11--110-011000020110-002000----11111----------101----------01000-0-1-1100-----1100000110101--
Issus_coleoptratus        11--100-01100111000--002011----11111----------101----------01000-0-2-10-1-----1100000111111--
Ceratocombus_sp.          00--000-000-----0110-010010----11000----------110----------00100-1-2-0100-----0--3010000101--
Saldula_saltatoria        10--000-000-----0112-020000----01000----------110----------00100-1-2-1101-----1--3101000101--
Corythucha_ciliata        00--011-020-----01111110100----01000----------000----------00100-1-0-1100-----1--1101000100--
Pyrrhocoris_apterus       10--000-100-----11111110000----01001----------000----------01000-1-2-10-------1--0010001110--
Hackeriella_brachycephala 01-101100010000100110000000210010011010000000010101111011101001010-101100-00000--10000110-100
Hackeriella_echina        01-10110001000010011000000021101001101000????????01111011101001010-101100-00000--10000110-100
Hackeriella_veitchi       01-10110001000010011000000021101001101000?000010101111011101001010-101100-00000--10000110-100
Hemiodoecellus_fidelis    01--0110001000010011000000001?01001110000000001010001-01--01000000-101100-00100--10000110-100
Hemiodoecus_acutus        01-1011000100001001100000000120100110?000?002010101011011001000000-101100-10000--10000110-100
Hemiodoecus_crassus       01-101100010000?00110000000011010011010000000010101011010-01001010-101110011000--10000110-100
Hemiodoecus_leai          01-101100010000100110000000111010011000000002110101111011001000000-101110010010--10000110-100
Hemiowoodwardia_wilsoni   01-101100010000100110000000010010011010000200010101111011001101010-101110010000--10000110-100
Idophysa_chonos           01--0111001000010011000000?11001001110000?01--10101111110-00100000-1011110000-0--10000110-100
Oiophysa_ablusa           00--0111001000010011000000101111001110100100001010110-010-111000110101100-000011100000110-111
Oiophysa_cumberi          00--01110010000100110000001110010011111001000010101100010-11100011110?1100000011000000110-110
Oiophysa_distincta        00--01110010000100110000001011110011101001000010101110000-11100010-1011100000011000000110-110
Pantinia_darwini          01-101100010000100110000001010010011000000101110101010000-01100010-1011111000010010000110-100
Peloridium_hammoniorum    01-00110001000010011000000110111001100011000101011---------010-010-1211101003011120000110-112
Peloridium_pomponorum     01-00110001000010011000000110111001100011000101011--------00100010-1211101003011020000110-112
Peloridora_holdgatei      01-10110001000010011000000011001001100000-100010101111110-00100000-1011111000010110000110-100
Xenophyes_cascus          00--011100100001001100000000120100111?0001001010101111110-01000000-1111101002011000000110-111
Xenophyes_kinlochensis    00--01110010000100110000000012010011001001000010101011010-01000000-1111101000011100000110-110
Xenophyes_rhachilophus    00--01110010000100110000000010110011101001000010101111000-11000001011?110100200--00000110-111
Xenophysella_greensladeae 01-00111001000010011000000?211110011101001003010101011000-01000000-101110000100--00000110-110
Xenophysella_stewartensis 01-001110010000100110000000211110011101001003010101011110-01000000-10?110000000--00000110-110
;
cc - 0.92;
proc /;
optcode u 0.92;

#
$
;
cn {0 number_of_tarsal_segments 2_segments 3_segments;
{1 tibial_spurs_present_or_not absent present,_not_forming_sockets_for_setae present,_forming_sockets_for_setae;
{2 tibial_spurs_as_setae_sockets immovable movable;
{3 position_of_tibial_spurs symmetrical asymmetrical;
{4 spurs_on_tarsal_segments absent present;
{5 setae_on_tarsus_in_rows_or_not not_in_rows in_rows;
{6 setae_on_tarsus_fluted_or_smooth fluted smooth;
{7 form_of_T1_tapered_or_rounded tapered rounded;
{8 ventral_brush_present_or_not absent present;
{9 ventral_flap absent present,_membranous present,_sclerotized;
{10 arolium_present_or_not absent present;
{11 arolium_single-_or_bilobed single-lobed bilobed;
{12 protrusion_on_arolium absent present;
{13 arolium_(fully_inflated)_in_comparison_to_claws small large;
{14 contact_zone_on_arolium absent present;
{15 number_of_setae_on_arolium 1_setae 2_setae 3_setae;
{16 pulvilli_present_or_not absent present;
{17 scales_on_unguitractor,_form more_or_less_rounded more_or_less_rectangular;
{18 scales_on_unguitractor,_arrangement not_in_rows in_rows;
{19 number_of_rows_of_unguitractor_scales 2_rows 3_rows 2_rows_+_microtrichia_forming_the_middle_row;
{20 number_of_scales_in_lateral_and_median_rows_on_unguitractor similar different;
{21 setiform_parempodia_present_or_not absent present;
{22 accessory_parempodia absent 1_pair 2_pairs;
{23 claws_sculptured_or_not smooth sculptured_with_microtrichia carry_setae;
{24 basal_tooth_on_the_claw absent present;
{25 claws_serrated_or_not not_serrated serrated;
{26 microtrichia_between_claws_and_unguitractor absent present;
{27 ventral_margin_of_the_flagellum_in_caudal_view flat_or_almost_flat simply_convex convex,_but_with_an_offset_being_almost_flat;
{28 furrow_on_flagellum_and_coeloconic_sensilla_in_a_row_or_not furrow_present,_coeloconic_sensilla_in_a_row furrow_absent,_coeloconic_sensilla_not_in_a_row;
{29 scales_on_the_flagellar_petiolus slender/weakl_not_touching_each_other broad,_touching_each_other variable,_from_slender_to_broad;
{30 scales_on_the_fusiform_part_of_the_flagellum not_extending_into_the_apical_third_of_the_flagellum extending_into_the_apical_third_;
{31 flagellum_base broad petiolate;
{32 antennal_sensilla_numbers low high;
{33 campaniform_sensilla_on_the_pedicel absent present;
{34 olfactory_placoid_sensilla_on_the_antenna absent present;
{35 coeloconic_sensilla_on_the_antenna absent present;
{36 genal_area concave flat;
{37 genal_area_medially_with_microtrichia_or_not covered_with_microtrichia bare_of_microtrichia;
{38 punctation_on_genal_area absent present;
{39 wax_on_genal_area absent present;
{40 hind_margin_of_genal_area not_convex convex_and_reflexed,_embracing_the_antenna;
{41 first_abdominal_tergite long_and_narrow short_and_thick;
{42 plastron-free_parts_on_dorsum plastron_covers_the_whole_of_the_abdominal_dorsum lateral_regions_of_anterior_segment_borders_free_from_plastron lateral_regions_of_posterior_segment_borders_free_from_plastron;
{43 plastron-builiding_microtrichia_size small large;
{44 plastron-building_microtrichia_arrangement microtrichia_single microtrichia_single,_arranged_in_rows microtrichia_single,_but_arranged_in_groups_that_are_aligned_in_rows microtrichia_originating_from_a_common_base;
{45 plastron-building_microtrichia_lateral_parts_of_tergites unorganized tend_to_be_arranged_in_circles;
{46 microtrichia_on_abdominal_tergites,_arrangement sparse dense;
{47 microtrichia_on_abdominal_tergites,_form peg-_or_knob-like hair-like;
{48 wax_on_abdominal_tergites absent present;
{49 sculpture_on_ventral_surface_of_tegmina present_on_the_most_part_of_the_surface sculpture_is_limited_to_a_small_part_or_absent_;
{50 ventral_tegminal_sculpture,_veins sculpture_present_only_or_mostly_on_veins present_on_veins_and_membranous_areas_between_them;
{51 ventral_tegminal_sculpture,_vein_ScP not_sculptured sculptured;
{52 ventral_tegminal_sculpture,_beyong_veins_R_and_M sculpture_mostly_limited_to_regions_laterodistally_of_R_and_M sculpture_present_on_most_part_of_the_tegmen;
{53 ventral_tegminal_sculpture,_clavus sculpture_absent_from_clavus present_on_clavus;
{54 ventral_tegminal_sculpture,_veins_M_and_CuA M_and_CuA_with_reduced_sculpture M_and_CuA_with_normal_sculpture;
{55 ventral_tegminal_sculpture,_vein_CuP CuP_with_reduced_sculpture CuP_with_normal_sculpture;
{56 ventral_tegminal_sculpture,_apical_cell without_a_bare_spot_that_is_free_of_sculpture with_a_bare_spot;
{57 ventral_tegminal_sculpture,_bare_spot_on_apical_cell located_marginally sreaches_the_center_of_the_apical_cell_or_even_further;
{58 ventral_tegminal_sculpture,_between_veins_ScA-ScP_and_on_costal_cells sculpture_absent_from_these_regions present_on_these_regions;
{59 ventral_tegminal_sculpture,_scale-like_acanthae absent present;
{60 ventral_tegminal_sculpture,_peg-like_microtrichia absent present;
{61 ventral_tegminal_sculpture,_hair-like_microtrichia absent present;
{62 ventral_tegminal_sculpture,_compressed_scales absent present;
{63 ventral_tegminal_sculpture,_trichoid_sensilla absent present;
{64 ventral_tegminal_sculpture,_veins_and_membranes_difference sculpture_on_veins_same_as_on_membranes sculpture_on_veins_different_from_membranes;
{65 dorsal_tegminal_sculpture,_microtrichia absent present;
{66 dorsal_tegminal_sculpture,_microtrichia_density microtrichia_single,_at_most_grouped_by_two_or_three,_quite_sparse microtrichia_assembled_in_larger_groups,_quite_dense;
{67 dorsal_tegminal_sculpture,_trichoid_sensilla absent present_on_veins present_on_most_of_the_tegmen_surface;
{68 dorsal_tegminal_sculpture,_punctation punctation_widespread punctation_limited_to_the_R_stem_and_AP punctation_absent;
{69 integumental_glands,_simple_pores absent present;
{70 integumental_glands_type_III_with_peripheral_elements absent present;
{71 integumental_glands_type_III,_peripheral_elements_differentiation peripheral_elements_not_differentiated p._elements_idfferentiated_into_inner_and_outer_circle;
{72 integumental_glands_type_III,_orifice not_sunk-in sunk-in;
{73 integumental_glands_type_III,_relative_size_of_inner_elements definitely_smaller_than_outer_elements not_clearly_smaller;
{74 integumental_glands_type_III,_tips_of_the_outer_elements not_clubbed clubbed;
{75 integumental_glands_type_III,_on_dif._body_parts number_of_outer_elements_does_not_vary_with_body_part number_of_outer_elements_varies_with_body_part;
{76 integumental_glands_type_III_on_head_and_pronotum similar_to_those_elsewhere_on_the_body set_on_cuticular_elevations_dorsally set_on_cuticular_elevations_both_dorsally_and_ventrally sunk-in_into_cuticula;
{77 integumental_glands_type_III,_individual_variation absent present;
{78 integumental_glands_type_III_on_abdominal_terga absent present;
{79 integumental_glands_type_II,_plastron glands_absent_from_tergal_regions_covered_with_plastron present_on_them;
{80 integumental_glands_type_III_on_abdominal_terga similar_in_structure_to_glands_elsewhere_on_the_body differ_in_structure_from_glands_elsewhere_on_the_body;
{81 labium_tip,_form flat skewed lipped sharp;
{82 labium_tip,_antisutural_fissure absent present;
{83 labium_tip,_apical_lobe absent present;
{84 labium_tip,_multi-peg_structures absent present;
{85 labium_tip,_centro-antisutural_part not_elevated elevated;
{86 labium_tip,_antisutural_group_of_sensilla absent present;
{87 labium_tip,_outer_circle_of_sensilla absent present;
{88 labium_tip,_sutural_group_of_sensilla absent present;
{89 labium_tip,_cuticula_under_the_sutural_group_of_sensilla not_sculptured sculptured;
{90 labium_tip,_multiporous_sensilla absent present;
{91 labium_tip,_inner_trichoid_sensilla antisuturally_of_the_labium_orifice,_mandibular_stylets_not_twisted laterally_of_labium_orifice,_mandibular_stylets_twisted;
{92 labium_tip,_coeloconic_sensilla multiporous with_a_terminal_pore socketed,_with_a_terminal_pore;
;
