# Supplementary material for: Moss bugs shed light on the evolution of complex bioacoustic systems
Source: PLoS One. 2024 Feb 23;19(2):e0298174. doi: 10.1371/journal.pone.0298174 (PMC10890781; doi:10.1371/journal.pone.0298174)
Supplement: S2 File — (SS) [file pone.0298174.s005.ss]

xread
''18 16
Psylla_alni            0--00-000010-00000
Cercopis_sanguinolenta 101100100110101110
Cicadella_viridis      101100100110101110
Cicada_orni            101100000110101111
Issus_coleoptratus     111100001111101101
Laodelphax_striatella  111100001111101111
Lomagostus_sp.         0-1010010001000000
Ceratocombus_sp.       0-1010010001000000
Saldula_sp.            0-0011010011010000
Corythucha_ciliata     0-0011010011010000
Pyrrhocoris_apterus    0-0011010?11010000
Piezodorus_lituratus   100011010111010000
Hemiodoecus_leai       0-0010000111100000
Peloridium_hammoniorum 0-0010000111100000
Peloridium_pomponorum  0-0010000111100000
Xenophyes_cascus       0-0010000111100000
;
cc - 0.17;
proc /;
optcode u 0.17;

#
$
;
cn {0 Ridge_on_thoracic-abdominal_boundary absent present;
{1 Ridge without_seta_on_dorsal_surface with_one_large_seta_on_its_dorsal_surface;
{2 Anterior_portion_of_abdominal_tergum_1 sclerotised membranous;
{3 Lateral_margin_of_abdominal_tergum_1 simple lobe-like;
{4 Abdominal_tergum_1_in_cross-section strongly_convex flat;
{5 Abdominal_terga_1-2 surrounded_by_membrane not_surrounded_by_membrane;
{6 Membranous_area_between_metathorax_and_tergum_1_with_a_plate_bearing_setae-like_structures absent present;
{7 Antecosta_of_abdominal_segment_2 deeply_impressed faint;
{8 Fields_of_sensory_setae_on_anterior_margin_of_tergum_2 absent present;
{9 Cuticular_bridge_linking_terga_1-2 absent present;
{10 Abdominal_spiracle_1 free_on_membrane_of_tergum_ fused_to_metathorax;
{11 Abdominal_spiracle_2 separate_from_tergum_2,_either_on_a_membrane_of_a_sclerite fused_to_tergum_2;
{12 Abdominal_tergum_3 roughly_as_broad_as_terga_1-2 much_broader_than_terga_1-2,_its_lateral_margin_surrounding_the_latter;
{13 Abdominal_sternum_1 Externally_visible_as_an_independent_sclerite extremely_reduced,_not_visible_externally,_fully_incorporated_to_metathorax,_forming_a_secondary_postcoxale;
{14 Abdominal_sterna_1-2 simple subdivided;
{15 Ventral_longitudinal_muscle_of_sternum_1_in_adult absent present;
{16 Dorsoventral_muscles_of_abdominal_segments_1-2 normal hypertrophied;
{17 Dorsal_longitudinal_muscles_of_abdominal_segments_1-2 normal hypertrophied;
;
